# Supplementary material for: Intimate partner violence and its correlates in middle-aged and older adults during the COVID-19 pandemic: A multi-country secondary analysis
Source: PLOS Glob Public Health. 2024 May 16;4(5):e0002500. doi: 10.1371/journal.pgph.0002500 (PMC11098409; doi:10.1371/journal.pgph.0002500)
Supplement: S1 File — (XLSX) [file pgph.0002500.s003.xlsx]

## Sheet: Codebook-ISHARE-F
	Variable	Section of Questionnaire*	Definition	Question	Comments	Response options
	V1	1	ID of respondent from 1 to 10717	NA		1-172
	country	1	Country	Which country do you live in?		1=Argentina 2=Australia 3=Botswana 4=Canada 5=China 6=Colombia 7=Czech republic online sample 8=Czech Republic representative sample 9=Denmark 10=Egypt 11=France 12=Germany 13=Italy 14=Kenya 15=Latvia 16=Lebanon 17=Luxembourg 18=Malaysia 19=Mexico 20=Moldova 21=Mozambique 22=Nigeria 23=Panama 24=Portugal 25=Singapore 26=South Africa 27=Spain 28=Sweden 29=Uganda 30=Uruguay 31=USA
	age	1	Age (years)	How old are you?
	sex	2	Sex assigned at birth on original birth certificate	What sex were you assigned at birth, on your original birth certificate?		1=Male, 2=Female 3=Other
	gender	2	Sex described by respondent	How do you describe yourself?		1=cisgender 2=non-cisgender 3=Other 99=NA
	area	2	Living area	What best describes the area where you live?		1=(semi-)rural 2=(semi-)urban 3=Other 99=NA
	SECOND_SETrelationship1	2	Single and never had a partner	What best describes your relationship status?		0=No 1=Yes
	SECOND_SETrelationship2	2	Single but had a partner previously or currently	What best describes your relationship status?		0=No 1=Yes
	SECOND_SETrelationship3	2	In a relationship but not living together	What best describes your relationship status?		0=No 1=Yes
	SECOND_SETrelationship4	2	Not legally married but living with a partner	What best describes your relationship status?		0=No 1=Yes
	SECOND_SETrelationship5	2	Legally married and living together	What best describes your relationship status?		0=No 1=Yes
	SECOND_SETrelationship6	2	Legally married and not living together	What best describes your relationship status?		0=No 1=Yes
	SECOND_SETrelationship7	2	Legally married but separated	What best describes your relationship status?		0=No 1=Yes
	SECOND_SETrelationship8	2	Widowed	What best describes your relationship status?		0=No 1=Yes
	SECOND_SETrelationship9	2	Divorced	What best describes your relationship status?		0=No 1=Yes
	SECOND_SETrelationship10	2	Other	What best describes your relationship status?		0=No 1=Yes
	children	2	Nb. Of children	How many children do you have, if any?
	schooling	2	Highest degree of schooling	What is your highest degree of schooling?		1=No formal education 2=some primary education 3=completed primary education 4=some secondary education 5=completed secondary education 6=some college or university 7=completed college or university 8=other
	religion	2	Religion	What is your religion?		1=Christian 2=Muslim 3=Buddhist 4=Hindu 5=Jewish 6=No religion 7=Other 99=NA
	ethnicity	2	Ethnicity, origin group or caste	What is your ethnicity, origin group or caste?
	distancing	3	Following COVID-19 social distancing measures	How much would you say that you’re following COVID-19 social distancing measures?		1=Not at all 2=A little bit/somewhat 3=A lot 4=Very strictly
	isolation	3	Isolation due to COVID-19	Were you ever in (self-)isolation because of symptoms or because you were in close contact with someone with COVID-19 or because you returned from a country that had a large number of cases?	Missing value	1=No 2=Yes
	tested	3	Tested for COVID-19	Were you ever tested for COVID-19?		1=No, 2=Yes, I have always tested negative 3=Yes, I have not received the results 4=Yes, I tested positive at least one,
	household	3	Number of adults > 18 years	Number of adults > 18 years	Unusual value
	household2	3	Number of children 0-9 years	Number of children 0-9 years	Unusual value
	household3	3	Number of teenagers 10-18 years	Number of teenagers 10-18 years	Unusual value
	family	3	Family structure	Was/is your family structure different during the COVID-19 social distancing measures?	No missing value	1=No, the composition of my family was/is the same, 2=Yes, the composition of my family was/is different 99=NA
	household4	3	If different, Number of adults > 18 years	Number of adults > 18 years
	household5	3	If different, Number of children 0-9 years	Number of children 0-9 years
	household6	3	If different, Number of teenagers 10-18 years	Number of teenagers 10-18 years
	employment11	3	employed and received a salary	What was your employment status the month before the COVID-19 social distancing measures?		0=No 1=Yes
	employment12	3	self-employed or business owner	What was your employment status the month before the COVID-19 social distancing measures?		0=No 1=Yes
	employment13	3	unemployed	What was your employment status the month before the COVID-19 social distancing measures?		0=No 1=Yes
	employment14	3	informal or piecemeal work	What was your employment status the month before the COVID-19 social distancing measures?		0=No 1=Yes
	employment15	3	retired or pensioned	What was your employment status the month before the COVID-19 social distancing measures?		0=No 1=Yes
	employment16	3	student	What was your employment status the month before the COVID-19 social distancing measures?		0=No 1=Yes
	employment17	3	other	What was your employment status the month before the COVID-19 social distancing measures?		0=No 1=Yes
	employment2	3		Since the covid-19 social distancing measures, has your employment changed?		1=No change I continue doing the same work and going to the usual job site 2=I keep doing the same work but, but (partly) from home 3=I am employed and paid but unable to attend or do work 4=I work on reduced time 5=I change jobs 6=I am temporarily unemployed 7=I lost my job work business 8=Other
	income	3	Income before the COVID- 19	Below is an income scale on which 1 indicates the lowest income group and 10 the highest income group in your country. We would like to know in what group your household was in the year before the COVID- 19 crisis?
	economy	3	Changed economic situation	Since the COVID-pandemic, the economic situation of many households has changed. Has this been the case for you?		1=Yes, the economic situation of my household became worse, 2=No, the economic situation of my household stayed the same, 3=Yes, the economic situation of my household improved
	income2	3	Loss of income	Have you personally experienced a loss of income?	Unusual values	1=Yes, a total of income, 2= Yes, a partial loss of income, 3=No loss of income, 4=I had no personal income before COVID- 20 99=NA
	alcohol	3	Alcohol before the COVID-19 social distancing measures	How often did you drink alcohol before the COVID-19 social distancing measures?		1=Never, 2=Monthly or less, 3=2-4 times a month, 4=2-3 times a week, 5=4 or more times a week
	alcohol2	3	Alcohol during the COVID-19 social distancing measures	During the COVID-19 distancing measures, did this increase or decrease?		1=decreased 2=stayed the same 3=increased
	alcohol3	3	Standard alcohol before the COVID-19 social distancing measures	How many standard drinks containing alcohol do you have on a typical day when you drink before the COVID-19 social distancing measures?		1=0 2=1-2 3=3-4 4=5-6 5=7-9 6=10 or more 99=NA
	alcohol4	3	Standard alcohol during the COVID-19 social distancing measures	During the COVID-19 distancing measures, did this increase or decrease?		1=decreased 2=stayed the same 3=increased 99=NA
	alcohol5	3	Six or more drinks before the COVID-19 social distancing measures	How often did you have six or more drinks on one occasion before the COVID-19 social distancing measures?		1= Never, 2= Monthly or less, 3=2-4 times a month, 4= 2-3 times a week, 5=4 or more times a week 99=NA
	alcohol6	3	Six or more drinks during the COVID-19 social distancing measures	During the COVID-19 distancing measures, did this increase or decrease?		1=decreased 2=stayed the same 3=increased 99=NA
	cannabis	3	Use cannabis before the COVID-19 social distancing measures	How often did you use cannabis (marijuana, hash, grass) before the COVID-19 social distancing measures?		1= Never, 2= Monthly or less, 3=2-4 times a month, 4= 2-3 times a week, 5=4 or more times a week 99=NA
	cannabis2	3	Use cannabis during the COVID-19 social distancing measures	During the COVID-19 distancing measures, did this increase or decrease?		1=decreased 2=stayed the same 3=increased 99=NA
	partner	4	Steady partner before the COVID-19 social isolation measures	Did you have a steady partner in the three months before the COVID-19 social isolation measures?		1=No 2=Yes
	relationship2	4	Current partner relationship	Currently still in this relationship?		1=Yes 2=No 99=NA/other
	relationship3	4	Partner relationship ended before, during or after COVID-19 social distancing measures	Did your relationship end before, during or after COVID-19 social distancing measures?		1=Before, 2= During, 3= After 99=NA
	relationship4	4	Partner relationship ended due to COVID-19 social distancing measures	Would you say the end of your relationship was precipitated by COVID-19 social distancing measures?		1= Yes, 2=No, 3=Not sure 99=NA/9999
	partner2	4	New steady partner since COVID-19 social distancing measures	Have you had a new steady partner since COVID-19 social distancing measures?	Missing value	1=Yes, 2=No 99=NA
	sexualorientation	4	Sexual orientation	What is your sexual orientation?		1=heterosexual 2=bisexual 3=gay 4=lesbian 5=questioning or unsure 6=asexual 7=pansexual 8=other 99=NA
	partner3	4	Living together with partner during the COVID-19 social distancing measures	During the COVID-19 social distancing measures, is/was your steady partner living with you in the same place?		1= No, s/he stay elsewhere, 2=Yes, part of the time 3=Yes, the whole time 99=NA/9999
	tension	4	Tension with partner in the three months before the COVID-19 social distancing measures	In the three months before the COVID-19 social distancing measures, how often did you experience tension in your relationship with your partner/spouse?		1= Never, 2= Monthly or less, 3=2-4 times a month, 4= 2-3 times a week, 5=4 or more times a week 99=NA
	tension2	4	Change partner tension since the COVID-19 social distancing measures	How has this changed since the COVID-19 social distancing measures?		1= Much less tension than before, 2=A bit less tension than before, 3= About the same amount of tension, 4= A bit more tension than before, 5=A lot more tension than before 99=NA/9999
	tension3	4	Tension with children in the three months before the COVID-19 social distancing measures	In the three months before the COVID-19 social distancing measures, how often did you experience tension in your relationship with your children?		1= Never, 2= Monthly or less, 3=2-4 times a month, 4= 2-3 times a week, 5=4 or more times a week 99=NA
	tension4	4	Change children tension during the COVID-19 social distancing measures	How has this changed during the COVID-19 social distancing measures?		1= Much less tension than before, 2=A bit less tension than before, 3= About the same amount of tension, 4= A bit more tension than before, 5=A lot more tension than before 99=NA/9999
	support	4	Partner emotional support in the three months before the COVID-19 social distancing measures	In the three months before the COVID-19 social distancing measures, how much would you say your partner provided you with emotional support?		1=A lot, 2=Some support, 3= Little support, 4=No support 99=NA
	support2	4	Changed partner emotional support during the COVID-19 social distancing measures	How has this changed during the COVID-19 social distancing measures?		1= Much less tension than before, 2=A bit less tension than before, 3= About the same amount of tension, 4= A bit more tension than before, 5=A lot more tension than before 99=NA
	householdwork	4	Doing the household working before the COVID-19 social distancing measures	Who is doing most of the household work in your household? Before the COVID-19 social distancing measures		1=I was doing most of the household work, 2=My partner did most of the household work, 3= My partner and I equally contributed to the household work, 4=Most members of the household contributed equally, 5= Someone else did most of the household work 99=NA/not applicable
	householdwork2	4	Doing the household working during the COVID-19 social distancing measures.	During the COVID-19 social distancing measures.		1= I am doing most of the household work, 2= My partner is doing most of the household work, 3=My partner and I equally contribute to the household work, 4=Most members of the household contribute equally, 5= Someone else is doing most of the household work 99=NA
	spending	4	Household spending before COVID-19 social distancing measures	Before COVID-19 social distancing measures, who was most in control over household spending?		1=I had most control, 2=My partner had most control, 3=My partner and I had equal control, 4=Someone else than my partner and I had most control 5=NA/not applicable
	spending2	4	Change household spending since the COVID-19 measures	Has your control over household spending changed since the COVID-19 measures?		1=Yes, I now have more control, 2= Yes, I now have less control, 3=No, I have the same control 99=NA
	sexual	5	Sexual experience	Have you ever had sexual experience?		1=No 2=Yes
	sexlife	5	Sexual satisfaction in the three months before the COVID-19 social distancing measures	How satisfied were you with your sex life in the three months before the COVID-19 social distancing measures?		1=Very satisfied, 2= Somewhat satisfied/a bit satisfied 3=neutral 4=Not very satisfied, 5=Not at all satisfied 99=NA
	sexlife2	5	Sexual satisfaction during the COVID-19 social distancing measures	How satisfied were you with your sex life during the COVID-19 social distancing measures?		1=Very satisfied, 2= Somewhat satisfied/a bit satisfied 3=neutral 4=Not very satisfied, 5=Not at all satisfied/not satisfied 99=NA
	sexualproblems	5	Partner sexual problems in the threee months before the COVID-19 social distancing measures	How often have you or your partner experienced sexual problems (problems getting an erection, or loss of sexual interest, arousal, orgasm, sexual satisfaction) in the threee months before the COVID-19 social distancing measures?		1=Never, 2=Once, 3=Sometimes, 4=Often, 99=NA/9999/not applicable
	sexualproblems2	5	Partner sexual problems during the COVID-19 social distancing measures	How often have you or your partner experienced sexual problems (problems getting an erection, or loss of sexual interest, arousal, orgasm, sexual satisfaction) during the COVID-19 social distancing measures?		1=decreased 2=stayed the same 3=increased 99=9999/NA/stayed the same
	cuddles	5	Cuddles with partner	Hugged, kissed, held hands with or cuddled with your steady partner?		1=Never, 2=Monthly or less, 3=2-4 times a month, 4=2-3 times a week, 5= 4 or more times a week 99=NA
	sexlife5	5	Sexual activities with steady partner	Engaged in sexual activities with your steady partner?		1=Never, 2=Monthly or less, 3=2-4 times a month, 4=2-3 times a week, 5= 4 or more times a week 99=NA
	condom	5	Condom use with steady partner	Used a condom when you had sex with your steady partner?		1=Never, 2=Rarely, 3=Sometimes, 4=Most of the time, 5=Always 99=NA/not applicable
	masturbate	5	Self masturbation	Masturbated by yourself?		1=Never, 2=Monthly or less, 3=2-4 times a month, 4=2-3 times a week, 5= 4 or more times a week 99=NA
	sexlife6	5	Having sex with a casual partner	Had sex with someone who you are not in a long-term relationship with (a casual partner)?		1=Never, 2=Monthly or less, 3=2-4 times a month, 4=2-3 times a week, 5= 5 or more times a week 99=NA
	condom2	5	Condomuse with a casual partner	Use a condom when you had sex with a casual partner?		1=Never, 2=Rarely, 3=Sometimes, 4=Most of the time, 5=Always 99=9999/NA/not applicable
	sexting	5	Exchanged naked/semi-naked pictures, audio or videos to a partner	Sent or received naked/semi-naked pictures, audio or videos to a partner?		1=Never, 2=Monthly or less, 3=2-4 times a month, 4=2-3 times a week, 5= 4 or more times a week 99=NA
	sexwork	5	Having sex in exchange for money, material goods, favors, drugs, or shelter	Had sex in exchange for money, material goods, favors, drugs, or shelter?		1=Never, 2=Monthly or less, 3=2-4 times a month, 4=2-3 times a week, 5= 6 or more times a week 99=NA
	pornography	5	Watching pornography videos	Watched sexually explicit videos (pornography)?		1=Never, 2=Monthly or less, 3=2-4 times a month, 4=2-3 times a week, 5= 7 or more times a week 99=NA/9999
	cybersex	5	Performed/watched sexual acts before a webcam	Performed/watched sexual acts before a webcam?		1=Never, 2=Monthly or less, 3=2-4 times a month, 4=2-3 times a week, 5= 4 or more times a week 99=NA/9999
	cuddles2	5	Cuddles with partner	Hugged, kissed, held hands with or cuddled with your steady partner?	Missing =3500	1=Never, 2=Monthly or less, 3=2-4 times a month, 4=2-3 times a week, 5= 4 or more times a week	Priya edit: 1=decreased 2=stayed the same 3=increased 99=NA
	sexlife8	5	Sexual activities with steady partner	Engaged in sexual activities with your steady partner?		1=decreased 2=stayed the same 3=increased 99=NA
	condom3	5	Condom use with steady partner?	Used a condom when you had sex with your steady partner?		1=decreased 2=stayed the same 3=increased 99=NA/not applicable
	masturbate2	5	Self masturbaation	Masturbated by yourself?		1=decreased 2=stayed the same 3=increased 99=NA
	sexlife9	5	Having sex with a casual partner	Had sex with someone who you are not in a long-term relationship with (a casual partner)?		1=decreased 2=stayed the same 3=increased 99=NA
	condom4	5	Condom use with a casual partner?	Used a condom when you had sex with a casual partner?		1=decreased 2=stayed the same 3=increased 99=NA
	sexting2	5	Exchanging naked/semi-naked pictures, audio or videos with the partner	Sent or received naked/semi-naked pictures, audio or videos to a partner?		1=decreased 2=stayed the same 3=increased 99=NA
	sexwork2	5	Having sex in exchange for money, material goods, favors, drugs, or shelter	Had sex in exchange for money, material goods, favors, drugs, or shelter?		1=decreased 2=stayed the same 3=increased 99=NA
	pornography2	5	Watching pornography videos	Watched sexually explicit videos (pornography)?		1=decreased 2=stayed the same 3=increased 99=NA
	cybersex2	5	Performed/watched sexual acts before a webcam?	Performed/watched sexual acts before a webcam?		1=decreased 2=stayed the same 3=increased 99=NA/9999
	sexualbehaviour	5	Reasons of changing sexual behaviours due to COVID-19 social distancing measures	If some of your sexual behaviours have changed due to COVID-19 social distancing measures why do you think this happened?	Different languages	Text
	condomaccess	5	Access condoms difficulty due to COVID-19 social distancing measure	Did the COVID-19 social distancing measure make it more difficult to access condoms?		1=Yes, 2=No, 99=NA/not applicable
	condomaccess2	5	Causes of access condoms difficulty	If yes, what made it difficult to access condoms?	All missing	1=condoms were not in stock in my store 2=health centre had long queues or are not accessible at this time 3=I am afraid I might acquire COVID19 and there do not want to go to the doctor 4=I am not able to leave the house 5=I can no longer acces free condoms 6=I can no longer afford it 7=No transport available 8=Pharmacy dispensory closed/Shops are closed 9=9999/NA	1=condoms were not in stock in my store 2=health centre had long queues or are not accessible at this time 3=I am afraid I might acquire COVID19 and there do not want to go to the doctor 4=I am not able to leave the house 5=I can no longer acces free condoms 6=I can no longer afford it 7=No transport available 8=Pharmacy dispensory closed/Shops are closed 9=Other 99=9999/NA Priya's edit
	FIFTH_SETcondomaccess21	5	No transport available		Czech only	0=No 1=Yes
	FIFTH_SETcondomaccess22	5	I am afraid I might acquire COVID19 and therefore do not want to go to the doctor		Czech only	0=No 1=Yes
	FIFTH_SETcondomaccess23	5	Shops are closed / Pharmacy dispensary closed		Czech only	0=No 1=Yes	Rayner collapsed FIFTH_SETcondomaccess23 and FIFTH_SETcondomaccess26
	FIFTH_SETcondomaccess24	5	Condoms were not in stock in my store		Czech only	0=No 1=Yes
	FIFTH_SETcondomaccess25	5	I am not able to leave the house		Czech only	0=No 1=Yes
	FIFTH_SETcondomaccess26	5	Pharmacy dispensary closed		Czech only	0=No 1=Yes	Rayner collapsed FIFTH_SETcondomaccess23 and FIFTH_SETcondomaccess26
	FIFTH_SETcondomaccess27	5	Health centre had long queues or are not accessible at this time		Czech only	0=No 1=Yes
	FIFTH_SETcondomaccess28	5	I can no longer access free condoms / I can no longer afford it		Czech only	0=No 1=Yes	Rayner edited
	FIFTH_SETcondomaccess29	5	Other		Czech only	0=No 1=Yes
	pregnancy	6	Ever been pregnant	Have you ever been pregnant?		1=Yes, 2=No, 99=NA
	pregnancy2	6	Number of pregancies in the life	How many times have you been pregnant in your life?	Some unusual value
	pregnancy3	6	Current pregnant situation	What best describes your current situation?		1=Currently pregnant or probably pregnant, 2=Currently trying to become pregnant, 3=Recently had a baby (during the COVID-19 social distancing measures), 4=Not currently pregnant and don't wish to be in the near future, 5=Cannot have children (fertility issue / medical issue / menopause) 6=Other 99=NA
	pregnancy4	6	Changing mind about having a child soon because of COVID-19	Have you recently changed your mind about having a child soon because of COVID-19?		1=Yes, I have decided to postpone my decision to have a child in the near future, 2=Yes, I have decided I want a child sooner, 3=No, I have not changed my plans 99=NA/not applicable
	contraception	6	Actions to avoid or delay a pregnancy	Are you or your partner currently doing something to avoid or delay a pregnancy, including condoms, contraceptive methods, traditional methods etc?		1=No, 2= Yes, sometimes 3=Yes, most of the time, 4=Yes, all the time
	contraception2	6	Reason for not using contraception	What is the main reason you are not using contraception?		1=I am not regularly sexually active and don't need contraceptives, 2=I don't know what is the best method to use, 3= I am scared of the side-effects, 4=My partner objects, 5=I wan to get pregnant in the near future 6=I am in menopauze I can't get pregnant 7=Other 99=NA/not applicable
	contraception3	6	Current contraceptive methods	What contraceptive method are you currently using?		Multiple-choice
	SIXTH_SETcontraception31			Male Female condom		0=No 1=Yes
	SIXTH_SETcontraception32			Diaphragm		0=No 1=Yes
	SIXTH_SETcontraception33			Pills		0=No 1=Yes
	SIXTH_SETcontraception34			Patch or Ring		0=No 1=Yes
	SIXTH_SETcontraception35			Copper IUD		0=No 1=Yes
	SIXTH_SETcontraception36			Hormonal IUD		0=No 1=Yes
	SIXTH_SETcontraception37			Implant		0=No 1=Yes
	SIXTH_SETcontraception38			Injectables		0=No 1=Yes
	SIXTH_SETcontraception39			Self or partner sterilization		0=No 1=Yes
	SIXTH_SETcontraception310			Withdrawal		0=No 1=Yes
	SIXTH_SETcontraception311			Natural methods or Rhythm methods		0=No 1=Yes
	SIXTH_SETcontraception312			Birth control apps		0=No 1=Yes
	SIXTH_SETcontraception313			Other		0=No 1=Yes
	contraception4	6	Stopped or hindered from seeking or obtaining contraception due to the COVID-19 social distancing measures	Have the COVID-19 social distancing measures stopped or hindered you from seeking or obtaining contraception?		1=Yes, 2=No 99=NA/9999
	contraception5	6	Reasons of stopped or hindered from seeking or obtaining contraception	What stopped or hindered you from seeking or obtaining contraception?		Multiple-choice
	contraception51	6	Reasons of stopped or hindered from seeking or obtaining contraception	No transport available		0=No 1=Yes
	contraception52	6	Reasons of stopped or hindered from seeking or obtaining contraception	I am too afraid I will get COVID19 if I would go to the doctor or health centre to get contraceptives		0=No 1=Yes
	contraception53	6	Reasons of stopped or hindered from seeking or obtaining contraception	I am not able or allowed to leave the house		0=No 1=Yes
	contraception54	6	Reasons of stopped or hindered from seeking or obtaining contraception	Methods not in stock		0=No 1=Yes
	contraception55	6	Reasons of stopped or hindered from seeking or obtaining contraception	Doctor or health professional not available		0=No 1=Yes
	contraception56	6	Reasons of stopped or hindered from seeking or obtaining contraception	Pharmacy or dispensary closed		0=No 1=Yes
	contraception57	6	Reasons of stopped or hindered from seeking or obtaining contraception	I can no longer afford it		0=No 1=Yes
	contraception58	6	Reasons of stopped or hindered from seeking or obtaining contraception	Health centre of clinic has long queues or is not accessible at the time		0=No 1=Yes
	contraception59	6	Reasons of stopped or hindered from seeking or obtaining contraception	Other		0=No 1=Yes
	contraception6	6	Services used to seek or obtain contraceptive services before the COVID-19 social distancing measures	What services were you using to seek or obtain contraceptive services before the COVID-19 social distancing measures?		Multiple choice
	contraception61	6	Services used to seek or obtain contraceptive services before the COVID-19 social distancing measures	Family physician		0=No 1=Yes
	contraception62	6	Services used to seek or obtain contraceptive services before the COVID-19 social distancing measures	Hospital doctor or nurse		0=No 1=Yes
	contraception63	6	Services used to seek or obtain contraceptive services before the COVID-19 social distancing measures	Community health centre		0=No 1=Yes
	contraception64	6	Services used to seek or obtain contraceptive services before the COVID-19 social distancing measures	Online servies		0=No 1=Yes
	contraception65	6	Services used to seek or obtain contraceptive services before the COVID-19 social distancing measures	Telephone services		0=No 1=Yes
	contraception66	6	Services used to seek or obtain contraceptive services before the COVID-19 social distancing measures	Over the ocunter services or pharmacy		0=No 1=Yes
	contraception67	6	Services used to seek or obtain contraceptive services before the COVID-19 social distancing measures	Other		0=No 1=Yes
	contraception68	6	Services used to seek or obtain contraceptive services before the COVID-19 social distancing measures	Did not need to seek or obtain contraceptive		0=No 1=Yes
	contraception7	6	Services used to seek or obtain contraceptive services during the COVID-19 social distancing measures	What services did you use to seek or obtain contraceptive services during the period when the COVID-19 social distancing measures were in place?		Multiple coice
	contraception71	6	Services used to seek or obtain contraceptive services during the COVID-19 social distancing measures	Family physician		0=No 1=Yes
	contraception72	6	Services used to seek or obtain contraceptive services during the COVID-19 social distancing measures	Hospital doctor or nurse		0=No 1=Yes
	contraception73	6	Services used to seek or obtain contraceptive services during the COVID-19 social distancing measures	Community health centre		0=No 1=Yes
	contraception74	6	Services used to seek or obtain contraceptive services during the COVID-19 social distancing measures	Online servies		0=No 1=Yes
	contraception75	6	Services used to seek or obtain contraceptive services during the COVID-19 social distancing measures	Telephone services		0=No 1=Yes
	contraception76	6	Services used to seek or obtain contraceptive services during the COVID-19 social distancing measures	Over the ocunter services or pharmacy		0=No 1=Yes
	contraception77	6	Services used to seek or obtain contraceptive services during the COVID-19 social distancing measures	Other		0=No 1=Yes
	contraception78	6	Services used to seek or obtain contraceptive services during the COVID-19 social distancing measures	Did not need to seek or obtain contraceptive		0=No 1=Yes
	monthspregnancy	7	Gestional age (months)	How many months have you been pregnant?	NA=10441
	reactionpregnancy	7	Reaction for pregnancy	When you found out you were pregnant, what was your reaction?	Misiong=9941	1=Very unhappy, 2= Somewhat unhappy, 3= A little happy, 4= Very happy 99=NA
	plannedpregnancy	7	Pregnant planning	Had you planned to become pregnant?		1=No, 2=Yes, 3=Yes, but it was sooner than we planned, 4=Yes, but it was later than we planned 99=NA
	covidpregnancy	7	Pregnacy related to the COVID-19 situation	Did you getting pregnant, in your opinion, have anything to do with the COVID-19 situation?		1=No 2=Yes I could not access contraceptives because of COVID 3=Yes I could not access emergency contraceptives because of COVID 4=Yes there is more idling about in the community because schools and companies are closed 5=Other 99=NA/not applicable
	keeppregnancy	7	Keeping the pregnancy	Have you decided to keep the pregnancy?		1=Yes, 2= No/No, I decided to terminate my pregnancy, 3= I don't know 99=NA
	pregnancycare	7	Missed or delayed antenatal care during the COVID-19 social distancing measures	Have you missed or delayed pregnancy health care appointments during the COVID-19 social distancing measures?		1=No, 2=Yes, because I am afraid I may acquire COVID-19 in the hospital/health care centre, 3=Yes, because the doctor/nurse cancelled or rescheduled the appointment because of COVID-20, 4= Yes, other reason 99=NA
	pregnancycare2	7	Satisfisfaction of antenatal care during the COVID-19 social distancing measures	How satisfied are/were you with your pregnancy health care during the COVID-19 social distancing measures?		1=Not at all satisfied, 2=Not satisfied, 3=Neutral, 4=A bit satisfied, 5=Very satisfied 99=NA
	pregnancyanxiety	7	Feeling anxious or depressed during pregnancy due to COVID-19	Because of COVID-19, did you feel anxious or depressed during your pregnancy?		1=No/No I decided to terminate my pregnancy 2=Yes, a bit, 3=Yes, a lot 99=NA
	pregnancyinformation	7	Receive information on acquiring COVID-19 during pregnancy	Did you receive information on acquiring COVID-19 during pregnancy?	Missing=9939	1=No, 2= Yes, from my doctor/midwife, 3=Yes, from the media, 4=Yes, from other sources
	delivery	7	Delivery concerns in the following weeks/months	Do you have any concerns regarding your delivery in the following weeks/months?		1=No, 2=Yes, I am afraid i may acquire COVID-19 in the hospital/health care centre, 3=Yes, I am afraid i may not know how to get to the hospital, 4= Yes, other reason 99=NA
	delivery2	7	Planning delivery place	Where do you plan to deliver the baby?		1=In the health care centre or hospital, 2=At home with a health care worker, 3=At home with a traditional birth attendant, 4= At home alone, 5=Other 99=NA
	deliveryhome	7	Reasons for planning to give birth at home	Why do you plan to give birth at home?	Missing=6199	1=I am concerned about the risk of COVID-19 in health facilities, 2=The facility is closed or cannot provide services 3=I prefer to deliver at home 99=NA
	delivery3	7	Birth place	Where did you give birth?		1=In the health care centre or hospital, 2=At home with a health care worker, 3=At home with a traditional birth attendant, 4=At home alone 5=Other 99=NA
	deliveryhome2	7	Reasons for giving birth at home	Why did you give birth at home?		1=I was concerned about the risk of COVID-19 in health facilities, 2=The facility was closed or cannot provide, 3=I had no access to a facility, 4= I planned to deliver at home 99=NA
	postnatalcare	7	Missed or delayed post-natal care appointments due to the COVID-measures	Have you missed or delayed post-natal care appointments as a result of the COVID-measures?	Missing=10031	1=No, 2=Yes, because I am afraid I may acquire COVID-19 in the hospital/health care centre, 3=Yes, because the doctor/nurse cancelled or rescheduled the appointment because of COVID-20, 4=Yes, other reason 99=NA
	abortion	8	Need a termination of pregnancy (TOP) (abortion) during the COVID-19 social distancing measures	During the COVID-19 social distancing measures have you been in need of a termination of pregnancy (abortion)?		1=Yes a medical abortion taking pills eg misoprostol 2=Yes a surgical abortion 3=Yes with other methods 4=No 99=NA/9999
	abortiontype	8	Experienced an abortion during the COVID-19 social distancing measures	Did you have an abortion during the COVID-19 social distancing measures?	All missing	1=No, 2=Yes, a medical abortion (taking pills e.g. misoprostol), 3=Yes, a surgical abortion, 4=Yes, with other methods
	abortion2	8	COVID-19 situation stopped or hindered from seeking or obtaining an abortion	Has the COVID-19 situation stopped or hindered you from seeking or obtaining an abortion?	All missing	1=Yes, 2=No 99=NA
	abortion3	8	Resaons of the COVID-19 social distancing measures stop or hinder from seeking or obtaining an abortion	How did the COVID-19 social distancing measures stop or hinder you from seeking or obtaining an abortion?	Only 3 valide Resp	1=No transport available, 2= I am too afraid I will get COVID-19 if I would to the doctor/health centre to get an abortion, 3=I am not able allowed to leave the house 4=Method not in stock (abortion service not available), 5= Doctor/health professional not available 6= Health centre/clinic has long queues or is not accessible at the time, 7= Other 8=NA
	abortion4	8	Services for obtaining an abortion before the COVID- 19 social distancing measures	What services would you use to obtain an abortion before the COVID- 19 social distancing measures?		Multiple choice
	abortion41	8	Services for obtaining an abortion before the COVID- 19 social distancing measures	I never had an abortion before the COVID19 social distancing measures		0=No 1=Yes
	abortion42	8	Services for obtaining an abortion before the COVID- 19 social distancing measures	Family physician or general practitioner		0=No 1=Yes
	abortion43	8	Services for obtaining an abortion before the COVID- 19 social distancing measures	Hospital doctor or nurse		0=No 1=Yes
	abortion44	8	Services for obtaining an abortion before the COVID- 19 social distancing measures	Online services		0=No 1=Yes
	abortion45	8	Services for obtaining an abortion before the COVID- 19 social distancing measures	Telephone services		0=No 1=Yes
	abortion46	8	Services for obtaining an abortion before the COVID- 19 social distancing measures	Over the ocunter services or pharmacy		0=No 1=Yes
	abortion47	8	Services for obtaining an abortion before the COVID- 19 social distancing measures	Traditional healer		0=No 1=Yes
	abortion48	8	Services for obtaining an abortion before the COVID- 19 social distancing measures	Self-medication		0=No 1=Yes
	abortion49	8	Services for obtaining an abortion before the COVID- 19 social distancing measures	Abortion clinic		0=No 1=Yes
	abortion410	8	Services for obtaining an abortion before the COVID- 19 social distancing measures	Civil society organization		0=No 1=Yes
	abortion411	8	Services for obtaining an abortion before the COVID- 19 social distancing measures	Other		0=No 1=Yes
	abortion5	8	Services for obtaining an abortion during the COVID- 19 social distancing measures	What services would during the COVID- 19 social distancing measures?		Multiple choice
	abortion51	8	Services for obtaining an abortion during the COVID- 19 social distancing measures	Family physician or general practitioner		0=No 1=Yes
	abortion52	8	Services for obtaining an abortion during the COVID- 19 social distancing measures	Hospital doctor or nurse		0=No 1=Yes
	abortion53	8	Services for obtaining an abortion during the COVID- 19 social distancing measures	Online services		0=No 1=Yes
	abortion54	8	Services for obtaining an abortion during the COVID- 19 social distancing measures	Telephone services		0=No 1=Yes
	abortion55	8	Services for obtaining an abortion during the COVID- 19 social distancing measures	Over the ocunter services or pharmacy		0=No 1=Yes
	abortion56	8	Services for obtaining an abortion during the COVID- 19 social distancing measures	Traditional healer		0=No 1=Yes
	abortion57	8	Services for obtaining an abortion during the COVID- 19 social distancing measures	Self-medication		0=No 1=Yes
	abortion58	8	Services for obtaining an abortion during the COVID- 19 social distancing measures	Abortion clinic		0=No 1=Yes
	abortion59	8	Services for obtaining an abortion during the COVID- 19 social distancing measures	Civil society organization		0=No 1=Yes
	abortion510	8	Services for obtaining an abortion during the COVID- 19 social distancing measures	Other		0=No 1=Yes
	abortion6	8	Experience delays in obtaining abortion care	Did you experience any delays in obtaining abortion care?		1=No, 2=Yes, a few days, 3=Yes, 1-2 weeks, 4=Yes, 3-4 weeks, 5=Yes, more than 4 weeks 99=NA
	vulnerability	9	Vulnerability of sexual harassment or sexual, physical, or emotional assault in the three months before the COVID-19	In your everyday life, in the three months before the COVID-19 situation, how vulnerable did you feel for sexual harassment or sexual, physical, or emotional assault by someone who does not live in your house?		1=Not vulnerable at all, 2=Little vulnerable, 3=Neutral, 4=Quite vulnerable, 5= Very vulnerable 99=NA
	vulnerability2	9	Vulnerability of sexual harassment or sexual, physical, or emotional assault during the COVID-19	In your everyday life, during the COVID-19 situation, how vulnerable did you feel for sexual harassment or sexual, physical, or emotional assault by someone who does not live in your house?		1=Not vulnerable at all, 2=Little vulnerable, 3=Neutral, 4=Quite vulnerable, 5= Very vulnerable 99=NA
	partnerviolence18	9	Partner tried to restrict (online or phone) contact with your family	Has a partner tried to restrict (online or phone) contact with your family?		1=No 2=Yes once 3=Yes multiple times 99=NA/not applicable	Control
	partnerviolence3	9	Partner insulted you or made you feel bad about yourself	Has a partner insulted you or made you feel bad about yourself?		1=No 2=Yes once 3=Yes multiple times 99=NA/not applicable	emotional
	partnerviolence4	9	Partner ever not provided money to run the house or look after the children, but has money for other things	Has a partner ever not provided money to run the house or look after the children, but has money for other things?		1=No 2=Yes, once 3=Yes, multiple times 99=NA/not applicable	financial
	partnerviolence5	9	Partner slapped, pushed, hit, kicked or choked you or thrown something at you that could hurt you	Has a partner slapped, pushed, hit, kicked or choked you or thrown something at you that could hurt you?		1=No 2=Yes, once 3=Yes, multiple times 99=NA/not applicable
	partnerviolence6	9	Partner physically forced you to have sexual intercourse when you did not want to	Has a partner physically forced you to have sexual intercourse when you did not want to?		1=No 2=Yes, once 3=Yes, multiple times 99=NA/not applicable
	partnerviolence7	9	Partner made you have sexual intercourse when you did not want to because you were afraid of what your partner might do	Has a partner made you have sexual intercourse when you did not want to because you were afraid of what your partner might do?		1=No 2=Yes, once 3=Yes, multiple times 99=NA/not applicable
	partnerviolence19	9	Partner tried to restrict (online or phone) contact with your family	Has a partner tried to restrict (online or phone) contact with your family?		1=No 2=Yes, once 3=Yes, multiple times 99=NA/not applicable	Control
	partnerviolence9	9	Partner insulted you or made you feel bad about yourself	Has a partner insulted you or made you feel bad about yourself?		1=No 2=Yes, once 3=Yes, multiple times 99=NA/not applicable	Emotional
	partnerviolence10	9	Partner ever not provided money to run the house or look after the children, but has money for other things	Has a partner ever not provided money to run the house or look after the children, but has money for other things?		1=No 2=Yes, once 3=Yes, multiple times 99=NA/not applicable	Financial
	partnerviolence11	9	Partner slapped, pushed, hit, kicked or choked you or thrown something at you that could hurt you.	Has a partner slapped, pushed, hit, kicked or choked you or thrown something at you that could hurt you?		1=No 2=Yes, once 3=Yes, multiple times 99=NA/not applicable
	partnerviolence12	9	Partner physically forced you to have sexual intercourse when you did not want to	Has a partner physically forced you to have sexual intercourse when you did not want to?		1=No 2=Yes, once 3=Yes, multiple times 99=NA/not applicable
	partnerviolence13	9	Partner made you have sexual intercourse when you did not want to because you were afraid of what your partner might do	Has a partner made you have sexual intercourse when you did not want to because you were afraid of what your partner might do?		1=No 2=Yes, once 3=Yes, multiple times 99=NA/not applicable
	partnerviolence14	9	Talking the violence experiences before the COVID-19 social distancing measures	Did you ever talk to someone about the violence experiences you had before the COVID-19 social distancing measures?		Multiple choice
	partnerviolence141	9	Talking the violence experiences before the COVID-19 social distancing measures	No		0=No 1=Yes
	partnerviolence142	9	Talking the violence experiences before the COVID-19 social distancing measures	Yes to a relative		0=No 1=Yes
	partnerviolence143	9	Talking the violence experiences before the COVID-19 social distancing measures	Yes to a friend		0=No 1=Yes
	partnerviolence144	9	Talking the violence experiences before the COVID-19 social distancing measures	Yes to a phone or helpline		0=No 1=Yes
	partnerviolence145	9	Talking the violence experiences before the COVID-19 social distancing measures	Yes to social services		0=No 1=Yes
	partnerviolence146	9	Talking the violence experiences before the COVID-19 social distancing measures	Yes to the police		0=No 1=Yes
	partnerviolence147	9	Talking the violence experiences before the COVID-19 social distancing measures	Yes to an association		0=No 1=Yes
	partnerviolence148	9	Talking the violence experiences before the COVID-19 social distancing measures	Yes other		0=No 1=Yes
	partnerviolence15	9	Reporting officially violence experiences before the COVID-19 social distancing measures	Did you ever officially report (i.e. file a complaint) any violence experiences you had before the COVID-19 social distancing measures?		1=Yes, 2=No 99=NA
	partnerviolence16	9	Talking the violence experiences during the COVID-19 social distancing measures	Did you ever talk to someone about the violence experiences you had during the COVID-19 social distancing measures?		Multiple choice
	partnerviolence161	9	Talking the violence experiences during the COVID-19 social distancing measures	No		0=No 1=Yes
	partnerviolence162	9	Talking the violence experiences during the COVID-19 social distancing measures	Yes to a relative		0=No 1=Yes
	partnerviolence163	9	Talking the violence experiences during the COVID-19 social distancing measures	Yes to a friend		0=No 1=Yes
	partnerviolence164	9	Talking the violence experiences during the COVID-19 social distancing measures	Yes to a phone or helpline		0=No 1=Yes
	partnerviolence165	9	Talking the violence experiences during the COVID-19 social distancing measures	Yes to social services		0=No 1=Yes
	partnerviolence166	9	Talking the violence experiences during the COVID-19 social distancing measures	Yes to the police		0=No 1=Yes
	partnerviolence167	9	Talking the violence experiences during the COVID-19 social distancing measures	Yes to an association		0=No 1=Yes
	partnerviolence168	9	Talking the violence experiences during the COVID-19 social distancing measures	Yes other		0=No 1=Yes
	partnerviolence17	9	Reporting officially violence experiences during the COVID-19 social distancing measures	Did you ever officially report (i.e. file a complaint) any violence experiences you had during the COVID-19 social distancing measures?		1=No 2=Yes 99=NA
	forcedmarriage			Does early marriage happen in your community?		1=No 2=Yes 3=I dont know 99=NA/9999
	youngchildren			Do you have a child between the age of 10 and 18 years old?		1=No 2=Yes one 3=Yes more than one99=NA
	forcedmarriage2			Before the COVID-19 social distancing measures, did you intend to arrange a marriage for your child(ren) that are between 10 and 18 years old?		1=No 2=Yes 99=NA
	forcedmarriage3			Did the COVID19 situation change your plans to arrange a marriage for your adolescent child(ren)?		1=No 2=Yes I have cancelled toe marriage plans 3=Yes I will arrange the marriage later than planned 4=Yes I will arrange the marriage sooner than planned
	forcedmarriage4			In general, do you feel that because of COVID19 girls and boys are at higher risk of early mariage?		1=Nop 2=Yes somewhat higher risk 3=Yes much higher risk 4=I dont know 99=NA
	fgm			Is female circumcision practised in your community?		1=No 2=Yes 3=I dont know 99=NA
	youngdaughter			Do you have a daughter who is at the age that circumcision is generally done?		1=No 2=Yes 99=NA
	fgm2			Before the COVID-19 social distancing measures, did you intend to circumcise your daughter?		1=No 2=Yes 99=NA
	fgm3			Did the COVID19 situation change your plans to circumcise your daughter		1=No 2=Yes I decided to do the circumcision later than planned 3=Yes I decided to do the circumcision sooner than planned 4=Yes I decided to cancel the circumcision 99=NA
	fgm4			In general, do you feel that because of COVID19 girls and boys are at higher risk of circumcision?		1=No 2=Yes somewhat higher risk 3=yes much higher risk 4=I don't know 99=NA
	sti	10	Want to test HIV or or another STI during the COVID-19 social distancing measures	During the COVID-19 social distancing measures have you wanted a test for HIV or another sexually transmitted infection (STI)?		1=No 2=Yes
	sti2	10	Stopped or hindered for accessing a test for HIV or another STI due to COVID-19	Has the COVID-19 situation stopped or hindered you from accessing a test for HIV or another sexually transmitted infection?		1=No 2=Yes 99=NA
	sti3	10	NO data	How did the COVID-19 social distancing measures stop or hinder you from accessing a test for HIV or another a sexually transmitted infection?		0=No 1=Yes
	sti31	10		No transport available		0=No 1=Yes
	sti32	10		Postal services not functioning		0=No 1=Yes
	sti33	10		Pharmacy closed		0=No 1=Yes
	sti34	10		I can no longer afford it		0=No 1=Yes
	sti35	10		Health centre of clinic has long queues or is not accessible at the time		0=No 1=Yes
	sti36	10		Not able or allowed to leave the house		0=No 1=Yes
	sti37	10		Health workers are not offering or provding sti services anymore		0=No 1=Yes
	sti38	10		Other		0=No 1=Yes
	stitesting	10	Services used for testing HIV or another STI	What services would/did you use to obtain a test for HIV or another sexually transmitted infection?
	stitesting11	10	Services used for testing HIV or another STI	Never needed a test before		0=No 1=Yes
	stitesting12	10	Services used for testing HIV or another STI	Family physician or general practitioner		0=No 1=Yes
	stitesting13	10	Services used for testing HIV or another STI	General hospital or clinic		0=No 1=Yes
	stitesting14	10	Services used for testing HIV or another STI	STI clinic		0=No 1=Yes
	stitesting15	10	Services used for testing HIV or another STI	Online services		0=No 1=Yes
	stitesting16	10	Services used for testing HIV or another STI	Telephone services		0=No 1=Yes
	stitesting17	10	Services used for testing HIV or another STI	Over the ocunter services or pharmacy		0=No 1=Yes
	stitesting18	10	Services used for testing HIV or another STI	Traditional healer		0=No 1=Yes
	stitesting19	10	Services used for testing HIV or another STI	Self-medication		0=No 1=Yes
	stitesting110	10	Services used for testing HIV or another STI	None		0=No 1=Yes
	stitesting111	10	Services used for testing HIV or another STI	Other		0=No 1=Yes
	stitesting2	10	Services used for testing HIV or another STI	What services would/did you use to obtain a test for HIV or another sexually transmitted infection?
	stitesting22	10	Services used for testing HIV or another STI	Family physician or general practitioner		0=No 1=Yes
	stitesting23	10	Services used for testing HIV or another STI	General hospital or clinic		0=No 1=Yes
	stitesting24	10	Services used for testing HIV or another STI	STI clinic		0=No 1=Yes
	stitesting25	10	Services used for testing HIV or another STI	Online services		0=No 1=Yes
	stitesting26	10	Services used for testing HIV or another STI	Telephone services		0=No 1=Yes
	stitesting27	10	Services used for testing HIV or another STI	Over the ocunter services or pharmacy		0=No 1=Yes
	stitesting28	10	Services used for testing HIV or another STI	Traditional healer		0=No 1=Yes
	stitesting29	10	Services used for testing HIV or another STI	Self-medication		0=No 1=Yes
	stitesting210	10	Services used for testing HIV or another STI	None		0=No 1=Yes
	stitesting211	10	Services used for testing HIV or another STI	Other		0=No 1=Yes
	hiv	10	HIV positive test	In your life, have you ever tested positive for HIV?		1=No, 2=Yes, 3=Prefer not to answer 99=9999
	hiv2	10	Cancellation of HIV care during the COVID-19 social distancing measures	During the COVID-19 social distancing measures, were any appointment at your clinic/health centre for HIV treatment or care cancelled?		1=No 2=Yes 99=NA
	hiv3	10		During the COVID-19 social distancing measures, have you missed or delayed an appointment at your clinic/health centre for HIV treatment or care?		1=No 2=Yes 99=NA
	hiv4	10	Reason for missing or delaying an appointment at your clinic/health centre for HIV care	What was the main reason for missing or delaying an appointment at your clinic/health centre for HIV treatment or care?		1=No transport available, 2=I was too afraid I would acquire COVID-19 if I would go to the doctor/health centre to get HIV treatment or care, 3=I am not able/allowed to leave the house, 4=Doctor/health professional not available, 5=Pharmacy/dispensary closed, 6= I can no longer afford it, 7=Health centre/clinic has long queues or is not accessible at this time, 8= Other 99=NA
	art	10	Affect of the COVID-19 social distancing measures on adherence to medication for HIV	How did the COVID-19 social distancing measures affect your adherence to medication for HIV (on a scale from 1 to 5)?		1=made adherence to ART impossible, 2=made adherence more difficult, 3=didnt affect my adherence to ART, 4=made adherence somewhat easier, 5= made adherence to ART much easier 99=NA/not applicable
	artworry	10	Worrying about out of ART tablets/your HIV medication due to lockdown during the COVID-19 social distancing measure	During the COVID-19 social distancing measures, have you been worried that you will run out of ART tablets/your HIV medication because of the lockdown?		1=Very worried, 2=A bit worried, 3=Not worried 99=NA
	hivstatus	10	Disclosing HIV satus due to COVID-19 social distancing measures	Has the COVID-19 social distancing measures prompted you to disclose your HIV status?		1=No, I continued to keep my status private, 2= No, I had already disclosed my status, 3=Yes, it forced me to disclose my status, 4=Yes, although I was planning on disclosing anyway 99=NA
	angry	11	Getting angry frequently with slight provocation	I get angry frequently with slight provocation		1=Totally agree, 2=Agree, 3=Agree nor disagree, 4=Disagree, 5=Totally disagree 99=NA
	angry2	11	Getting angry since the start of the COVID-19 social distancing measures	Does this happen more or less since the start of the COVID-19 social distancing measures?		1=A lot more, 2=More, 3=About the same, 4=Less, 5=A lot less 99=NA
	frustrated	11	Feeling frustrated	I have felt frustrated with things in general.		1=Totally agree, 2=Agree, 3=Agree nor disagree, 4=Disagree, 5=Totally disagree 99=NA
	frustrated2	11	Feeling frustrated since the start of the COVID-19 social distancing measures	Does this happen more or less since the start of the COVID-19 social distancing measures?		1=A lot more, 2=More, 3=About the same, 4=Less, 5=A lot less 99=NA
	bored	11	Feeling bored	I have felt bored.		1=Totally agree, 2=Agree, 3=Agree nor disagree, 4=Disagree, 5=Totally disagree 99=NA
	bored2	11	Feeling bored since the start of the COVID-19 social distancing measures	Does this happen more or less since the start of the COVID-19 social distancing measures?		1=A lot more, 2=More, 3=About the same, 4=Less, 5=A lot less 99=NA
	worried	11	Worrying financial situation	I have worried about my financial situation.		1=Totally agree, 2=Agree, 3=Agree nor disagree, 4=Disagree, 5=Totally disagree 99=NA
	worried2	11	Worrying financial situation since the start of the COVID-19 social distancing measures	Does this happen more or less since the start of the COVID-19 social distancing measures?		1=A lot more, 2=More, 3=About the same, 4=Less, 5=A lot less 99=NA
	frustrated3	11	Feeling frustrated due to the COVID-19 restrictions	I feel frustrated because of the COVID-19 restrictions		1=Totally agree, 2=Agree, 3=Agree nor disagree, 4=Disagree, 5=Totally disagree
	confused	11	Confused on what can or not do due to COVID-19	I am confused about what I can or cannot do due to COVID-19.		1=Totally agree, 2=Agree, 3=Agree nor disagree, 4=Disagree, 5=Totally disagree 99=NA
	afraid	11	Being afraid to acquire COVID-19	I am afraid to acquire COVID-19.		1=Totally agree, 2=Agree, 3=Agree nor disagree, 4=Disagree, 5=Totally disagree
	obsession	11	Obsessive hand washing	I experience obsessive or compulsive behaviors with regards to hand washing.		1=Totally agree, 2=Agree, 3=Agree nor disagree, 4=Disagree, 5=Totally disagree 99=NA
	afraid2	11	Being afraid of touching items outside house.	I am afraid of touching items outside my house.		1=Totally agree, 2=Agree, 3=Agree nor disagree, 4=Disagree, 5=Totally disagree
	obession2	11	Obsession with COVID-19	I cannot stop thinking about the COVID-19 epidemic.		1=Totally agree, 2=Agree, 3=Agree nor disagree, 4=Disagree, 5=Totally disagree 99=NA
	nightmares	11	Having nightmares	I have nightmares about the current situation.		1=Totally agree, 2=Agree, 3=Agree nor disagree, 4=Disagree, 5=Totally disagree 99=NA
	protection	11	Enough protective gear	I feel that there is enough protective gear (gloves, mouth masks, sterilizing alcohol) available for me.		1=Totally agree, 2=Agree, 3=Agree nor disagree, 4=Disagree, 5=Totally disagree 99=NA
	information	11	Government fails to provide enough, adequate and true information concerning the COVID-19 outbreak	I feel the Government fails to provide enough, adequate and true information concerning the COVID-19 outbreak.		1=Totally agree, 2=Agree, 3=Agree nor disagree, 4=Disagree, 5=Totally disagree 99=NA
	hiding	11	Hiding sneeze or cough if there is any in household	If I have to sneeze or cough in my household, I try to hide this from the people around me.		1=Totally agree, 2=Agree, 3=Agree nor disagree, 4=Disagree, 5=Totally disagree 99=NA
	hiding2	11	Hiding sneeze or cough if there is any outside	If I would be outside and I would have to sneeze or cough, I would try to hide this from the people around me.		1=Totally agree, 2=Agree, 3=Agree nor disagree, 4=Disagree, 5=Totally disagree 99=NA
	overall	11	Rate overall mental health	How would you rate your overall mental health		1=Poor, 2=Fair, 3=Good, 4=Very good, 5= Excellent 99=NA
	food	12		During the COVID-measures, did you worry that your household would not have enough food?		1=No 2=Yes but less than before 3=Yes but no more than before 4=Yes more than before 99=NA
	food2	12		During the COVID measures were you or any household member no able to eat the kinds of food you preferred because of a lack or resources?		1=No 2=Yes but less than before 3=Yes but no more than before 4=Yes more than before 99=NA
	food3	12		During the COVID measures were you or any household member eat less in eather the morning or evening meal than you felt you needed because there was not enough food?		1=No 2=Yes but less than before 3=Yes but no more than before 4=Yes more than before 99=NA
	food4	12		During the COVID measures were your household food stores ever completely empty and there was no way of getting more?		1=No 2=Yes but less than before 3=Yes but no more than before 4=Yes more than before 99=NA
	food5	12		During the COVID measures did you increase your consumption of foods of low nutritional value (e.g. fast food)?		1=No 2=Yes 3=NA
	food6	12		During the COVID measures did you increase your food consumption in general?		1=No 2=Yes 3=NA

## Sheet: violence paper analysis
	Variable	Section of Questionnaire*	Definition	Question	Comments	Response options
	VIOLENCE VARIABLES
	bpvphysical1		Physical violence before covid: binary variable		From partnerviolence5	0=No reported violence 1 = Yes, reported violence
	bpvforced1		Sexual violence (forced) before covid: binary variable		From partnerviolence6	0=No reported violence 1 = Yes, reported violence
	bpvsexual1		Sexual violence (had sex when didn't want to) before covid: binary variable		From partnerviolence7	0=No reported violence 1 = Yes, reported violence
	bpvphysical2		Physical violence during covid: binary variable		From partnerviolence11	0=No reported violence 1 = Yes, reported violence
	bpvforced2		Sexual violence (forced) during covid: binary variable		From partnerviolence12	0=No reported violence 1 = Yes, reported violence
	bpvsexual2		Sexual violence (had sex when didn't want to) during covid: binary variable		From partnerviolence13	0=No reported violence 1 = Yes, reported violence
	compviolence1		Sexual and physical violence composite variable BEFORE covid, binary (for people who answered ANY of the three physical/sexual violence questions).		From bpvphysical1, bpvforced1, bpvsexual1	0=No reported violence 1 = Yes, reported violence
	compviolence2		Sexual and physical violence composite variable DURING covid, binary (for people who answered ANY of the three physical/sexual violence questions).		From bpvphysical2, bpvforced2, bpvsexual2	0=No reported violence 1 = Yes, reported violence
	all3violence1		Sexual and physical violence composite variable BEFORE covid, binary (for people who answered ALL of the three physical/sexual violence questions).		From compviolence1	0=No reported violence 1 = Yes, reported violence
	all3violence2		Sexual and physical violence composite variable DURING covid, binary (for people who answered ALL of the three physical/sexual violence questions).		From compviolence2	0=No reported violence 1 = Yes, reported violence
	HOUSEHOLD MEMBERS
	childathome1		Are there children in the home before covid		From household2	0=None 1=Yes
	childathome2		Are there children in the home duringcovid		From household5	0=None 1=Yes
	teenagerbefore		Are there teens in the home before covid		From household3	0=None 1=Yes
	teenathome2		Are there teens in the home duringcovid		Fromhousehold6	0=None 1=Yes
	kidsathome1		Are there children or teens in the home before covid		From childathome1 and teenagerbefore	0=None 1=Yes
	kidsathomeduringcovid		Are there children or teens in the home during covid		From childathome2 and teenathome2	0=None 1=Yes
	adultsbeforecovid		Are they living with other adults in the home before covid		From household	0=None 1=Yes
	adultsinhouseduringcovid		Are they living with other adults in the home during covid		From household 4	0=None 1=Yes
	hhmembers1		Cohabitation with anyone, adults, kids or teens, before covid		From previous variables	0=None 1=Yes
	hhmembers2		Cohabitation with anyone, adults, kids or teens, during covid		From previous variables	0=None 1=Yes
	livepartner		CURRENTLY living with a sexual partner or not		Combined from secondsetrelationship2 and secondsetrelationship3	0 = no 1=yes
	DEMOGRAPHICS
	economyrc		Economic situation as a result of COVID		Recoded from economy	1=Same 2=Got worse 3=Got better
	economyworse		Economi situation got worse as a result of COVID		Recoded from economy	1=Got worse 0=Same/Got better
	schoolingrc		Educational attainment - recoded		Recoded from schooling	1=No formal education 2=Some/completed primary 3=Some/completed secondary 4=Some/completed college 5=Other
	religious		Has a religion or not (or other)		Recoded from religion	1=No religion 2=Has a religion 3=Other
	schoolingrc2		College vs No formal vs Some primary vs Some secondary vs Other
	schoolingrc3		College vs No formal vs Some primary/secondary/other		Recoded from schoolingrc
	arearc		Urban vs Rural		"Others" were deleted as only 1 country had "Others" only
	LEVEL 2 Variables
	c_age		Age centered
	c_stringencymax		Highest stringency achieved in country, centered
	c_income		Income level, centered
	c_lockdowndays		Days of lockdown for participant (Survey date - lockdown start), centered
